# Supplementary material for: Retained introns in long RNA-seq reads are not reliably detected in sample-matched short reads
Source: Genome Biol. 2022 Nov 11;23:240. doi: 10.1186/s13059-022-02789-6 (PMC9652823; doi:10.1186/s13059-022-02789-6)
Supplement: Supplementary file 2 — Additional file 2. This file includes performance benchmarks applying tool-specific filtering criteria. [file 13059_2022_2789_MOESM2_ESM.xlsx]

## Sheet: HX1 called RIs
thresh	0	0.1	0.2	0.3	0.4	0.5	0.6	0.7	0.8	0.9
longread_intron_count	3219	845	416	274	186	140	86	58	41	25
all_IRFinder-S_RIs	1652	1652	1652	1652	1652	1652	1652	1652	1652	1652
IRFinder-S_true_positives	966	325	165	108	69	44	23	17	13	5
IRFinder-S_false_positives	686	1327	1487	1544	1583	1608	1629	1635	1639	1647
IRFinder-S_false_negatives	2253	520	251	166	117	96	63	41	28	20
IRFinder-S_precision	0.584746	0.196731	0.0998789	0.0653753	0.0417676	0.0266344	0.0139225	0.0102906	0.00786925	0.00302663
IRFinder-S_recall	0.300093	0.384615	0.396635	0.394161	0.370968	0.314286	0.267442	0.293103	0.317073	0.2
IRFinder-S_fscore	0.396633	0.260312	0.159574	0.11215	0.0750816	0.0491071	0.0264672	0.019883	0.0153574	0.00596303
all_superintronic_RIs	2142	2142	2142	2142	2142	2142	2142	2142	2142	2142
superintronic_true_positives	1060	273	136	85	61	40	28	19	12	6
superintronic_false_positives	1082	1869	2006	2057	2081	2102	2114	2123	2130	2136
superintronic_false_negatives	2159	572	280	189	125	100	58	39	29	19
superintronic_precision	0.494865	0.127451	0.0634921	0.0396825	0.0284781	0.0186741	0.0130719	0.00887021	0.00560224	0.00280112
superintronic_recall	0.329295	0.323077	0.326923	0.310219	0.327957	0.285714	0.325581	0.327586	0.292683	0.24
superintronic_fscore	0.395449	0.182792	0.106333	0.0703642	0.0524055	0.035057	0.0251346	0.0172727	0.010994	0.00553761
all_iREAD_RIs	343	343	343	343	343	343	343	343	343	343
iREAD_true_positives	127	28	10	8	6	4	2	1	0	0
iREAD_false_positives	216	315	333	335	337	339	341	342	343	343
iREAD_false_negatives	3092	817	406	266	180	136	84	57	41	25
iREAD_precision	0.370262	0.0816327	0.0291545	0.0233236	0.0174927	0.0116618	0.0058309	0.00291545	0	0
iREAD_recall	0.0394532	0.0331361	0.0240385	0.0291971	0.0322581	0.0285714	0.0232558	0.0172414	0	0
iREAD_fscore	0.0713083	0.047138	0.0263505	0.0259319	0.0226843	0.0165631	0.00932401	0.00498753	0	0
all_kma_RIs	1920	1920	1920	1920	1920	1920	1920	1920	1920	1920
kma_true_positives	585	130	68	43	25	16	9	3	2	1
kma_false_positives	1335	1790	1852	1877	1895	1904	1911	1917	1918	1919
kma_false_negatives	2634	715	348	231	161	124	77	55	39	24
kma_precision	0.304688	0.0677083	0.0354167	0.0223958	0.0130208	0.00833333	0.0046875	0.0015625	0.00104167	0.000520833
kma_recall	0.181733	0.153846	0.163462	0.156934	0.134409	0.114286	0.104651	0.0517241	0.0487805	0.04
KMA_fscore	0.227671	0.0940325	0.0582192	0.0391978	0.0237417	0.015534	0.00897308	0.00303337	0.00203978	0.00102828
all_IntEREst_RIs	2057	2057	2057	2057	2057	2057	2057	2057	2057	2057
IntEREst_true_positives	645	146	81	50	33	19	14	8	4	2
IntEREst_false_positives	1412	1911	1976	2007	2024	2038	2043	2049	2053	2055
IntEREst_false_negatives	2574	699	335	224	153	121	72	50	37	23
IntEREst_precision	0.313563	0.0709772	0.0393777	0.0243072	0.0160428	0.00923675	0.00680603	0.00388916	0.00194458	0.00097229
IntEREst_recall	0.200373	0.172781	0.194712	0.182482	0.177419	0.135714	0.162791	0.137931	0.097561	0.08
IntEREst_fscore	0.244503	0.10062	0.0655075	0.0429	0.0294249	0.0172963	0.0130658	0.00756501	0.00381316	0.00192123
all_rMATS_RIs	316	316	316	316	316	316	316	316	316	316
rMATS_true_positives	175	100	75	54	40	34	27	17	13	10
rMATS_false_positives	141	216	241	262	276	282	289	299	303	306
rMATS_false_negatives	3044	745	341	220	146	106	59	41	28	15
rMATS_precision	0.553797	0.316456	0.237342	0.170886	0.126582	0.107595	0.085443	0.0537975	0.0411392	0.0316456
rMATS_recall	0.0543647	0.118343	0.180288	0.19708	0.215054	0.242857	0.313953	0.293103	0.317073	0.4
rMATS_fscore	0.0990099	0.172265	0.204918	0.183051	0.159363	0.149123	0.134328	0.0909091	0.0728291	0.058651
all_MAJIQ_RIs	325	325	325	325	325	325	325	325	325	325
MAJIQ_true_positives	185	98	78	65	57	45	36	25	20	14
MAJIQ_false_positives	140	227	247	260	268	280	289	300	305	311
MAJIQ_false_negatives	3034	747	338	209	129	95	50	33	21	11
MAJIQ_precision	0.569231	0.301538	0.24	0.2	0.175385	0.138462	0.110769	0.0769231	0.0615385	0.0430769
MAJIQ_recall	0.0574713	0.115976	0.1875	0.237226	0.306452	0.321429	0.418605	0.431034	0.487805	0.56
MAJIQ_fscore	0.104402	0.167521	0.210526	0.217028	0.223092	0.193548	0.175182	0.130548	0.10929	0.08
all_SUPPA2_RIs	244	244	244	244	244	244	244	244	244	244
SUPPA2_true_positives	161	88	62	45	34	27	22	15	11	9
SUPPA2_false_positives	83	156	182	199	210	217	222	229	233	235
SUPPA2_false_negatives	3058	757	354	229	152	113	64	43	30	16
SUPPA2_precision	0.659836	0.360656	0.254098	0.184426	0.139344	0.110656	0.0901639	0.0614754	0.045082	0.0368852
SUPPA2_recall	0.0500155	0.104142	0.149038	0.164234	0.182796	0.192857	0.255814	0.258621	0.268293	0.36
SUPPA2_fscore	0.092983	0.161616	0.187879	0.173745	0.15814	0.140625	0.133333	0.0993377	0.077193	0.0669145

## Sheet: iPSC called RIs
thresh	0	0.1	0.2	0.3	0.4	0.5	0.6	0.7	0.8	0.9
longread_intron_count	2379	468	208	130	106	81	55	35	27	19
all_IRFinder-S_RIs	499	499	499	499	499	499	499	499	499	499
IRFinder-S_true_positives	311	98	42	24	17	14	8	5	3	2
IRFinder-S_false_positives	188	401	457	475	482	485	491	494	496	497
IRFinder-S_false_negatives	2068	370	166	106	89	67	47	30	24	17
IRFinder-S_precision	0.623246	0.196393	0.0841683	0.0480962	0.0340681	0.0280561	0.0160321	0.01002	0.00601202	0.00400802
IRFinder-S_recall	0.130727	0.209402	0.201923	0.184615	0.160377	0.17284	0.145455	0.142857	0.111111	0.105263
IRFinder-S_fscore	0.216122	0.202689	0.118812	0.0763116	0.0561984	0.0482759	0.0288809	0.0187266	0.0114068	0.00772201
all_superintronic_RIs	1855	1855	1855	1855	1855	1855	1855	1855	1855	1855
superintronic_true_positives	768	132	59	36	25	18	10	7	5	3
superintronic_false_positives	1087	1723	1796	1819	1830	1837	1845	1848	1850	1852
superintronic_false_negatives	1611	336	149	94	81	63	45	28	22	16
superintronic_precision	0.414016	0.071159	0.0318059	0.019407	0.0134771	0.0097035	0.00539084	0.00377358	0.00269542	0.00161725
superintronic_recall	0.322825	0.282051	0.283654	0.276923	0.235849	0.222222	0.181818	0.2	0.185185	0.157895
superintronic_fscore	0.362778	0.113646	0.0571982	0.036272	0.0254972	0.018595	0.0104712	0.00740741	0.0053135	0.00320171
all_iREAD_RIs	199	199	199	199	199	199	199	199	199	199
iREAD_true_positives	60	9	3	1	1	1	1	1	1	1
iREAD_false_positives	139	190	196	198	198	198	198	198	198	198
iREAD_false_negatives	2319	459	205	129	105	80	54	34	26	18
iREAD_precision	0.301508	0.0452261	0.0150754	0.00502513	0.00502513	0.00502513	0.00502513	0.00502513	0.00502513	0.00502513
iREAD_recall	0.0252207	0.0192308	0.0144231	0.00769231	0.00943396	0.0123457	0.0181818	0.0285714	0.037037	0.0526316
iREAD_fscore	0.0465477	0.0269865	0.014742	0.00607903	0.00655738	0.00714286	0.00787402	0.00854701	0.00884956	0.00917431
all_kma_RIs	2017	2017	2017	2017	2017	2017	2017	2017	2017	2017
kma_true_positives	384	67	28	17	9	7	4	2	2	1
kma_false_positives	1633	1950	1989	2000	2008	2010	2013	2015	2015	2016
kma_false_negatives	1995	401	180	113	97	74	51	33	25	18
kma_precision	0.190382	0.0332177	0.013882	0.00842836	0.00446207	0.0034705	0.00198314	0.00099157	0.00099157	0.00049579
kma_recall	0.161412	0.143162	0.134615	0.130769	0.0849057	0.0864198	0.0727273	0.0571429	0.0740741	0.0526316
KMA_fscore	0.174704	0.0539235	0.0251685	0.0158361	0.00847857	0.00667302	0.003861	0.00194932	0.00195695	0.00098232
all_IntEREst_RIs	2302	2302	2302	2302	2302	2302	2302	2302	2302	2302
IntEREst_true_positives	546	83	36	23	14	10	4	2	2	0
IntEREst_false_positives	1756	2219	2266	2279	2288	2292	2298	2300	2300	2302
IntEREst_false_negatives	1833	385	172	107	92	71	51	33	25	19
IntEREst_precision	0.237185	0.0360556	0.0156386	0.00999131	0.00608167	0.00434405	0.00173762	0.00086881	0.00086881	0
IntEREst_recall	0.229508	0.17735	0.173077	0.176923	0.132075	0.123457	0.0727273	0.0571429	0.0740741	0
IntEREst_fscore	0.233283	0.0599278	0.0286853	0.0189145	0.0116279	0.00839278	0.00339415	0.0017116	0.00171748	0
all_rMATS_RIs	191	191	191	191	191	191	191	191	191	191
rMATS_true_positives	123	55	33	26	23	19	14	13	9	8
rMATS_false_positives	68	136	158	165	168	172	177	178	182	183
rMATS_false_negatives	2256	413	175	104	83	62	41	22	18	11
rMATS_precision	0.643979	0.287958	0.172775	0.136126	0.120419	0.0994764	0.0732984	0.0680628	0.0471204	0.0418848
rMATS_recall	0.0517024	0.117521	0.158654	0.2	0.216981	0.234568	0.254545	0.371429	0.333333	0.421053
rMATS_fscore	0.0957198	0.16692	0.165414	0.161994	0.154882	0.139706	0.113821	0.115044	0.0825688	0.0761905
all_MAJIQ_RIs	265	265	265	265	265	265	265	265	265	265
MAJIQ_true_positives	133	63	47	40	37	33	24	19	15	12
MAJIQ_false_positives	132	202	218	225	228	232	241	246	250	253
MAJIQ_false_negatives	2246	405	161	90	69	48	31	16	12	7
MAJIQ_precision	0.501887	0.237736	0.177358	0.150943	0.139623	0.124528	0.090566	0.0716981	0.0566038	0.045283
MAJIQ_recall	0.0559058	0.134615	0.225962	0.307692	0.349057	0.407407	0.436364	0.542857	0.555556	0.631579
MAJIQ_fscore	0.100605	0.171896	0.198732	0.202532	0.199461	0.190751	0.15	0.126667	0.10274	0.084507
all_SUPPA2_RIs	116	116	116	116	116	116	116	116	116	116
SUPPA2_true_positives	76	25	12	9	7	4	1	1	1	0
SUPPA2_false_positives	40	91	104	107	109	112	115	115	115	116
SUPPA2_false_negatives	2303	443	196	121	99	77	54	34	26	19
SUPPA2_precision	0.655172	0.215517	0.103448	0.0775862	0.0603448	0.0344828	0.00862069	0.00862069	0.00862069	0
SUPPA2_recall	0.0319462	0.0534188	0.0576923	0.0692308	0.0660377	0.0493827	0.0181818	0.0285714	0.037037	0
SUPPA2_fscore	0.0609218	0.0856164	0.0740741	0.0731707	0.0630631	0.0406091	0.0116959	0.013245	0.013986	0

## Sheet: HX1 nonzero unfiltered RIs
thresh	0	0.1	0.2	0.3	0.4	0.5	0.6	0.7	0.8	0.9
longread_intron_count	3219	845	416	274	186	140	86	58	41	25
all_IRFinder-S_RIs	7674	7674	7674	7674	7674	7674	7674	7674	7674	7674
IRFinder-S_true_positives	2544	649	305	200	133	94	49	32	23	11
IRFinder-S_false_positives	5130	7025	7369	7474	7541	7580	7625	7642	7651	7663
IRFinder-S_false_negatives	675	196	111	74	53	46	37	26	18	14
IRFinder-S_precision	0.331509	0.0845713	0.0397446	0.026062	0.0173312	0.0122492	0.0063852	0.00416992	0.00299713	0.00143341
IRFinder-S_recall	0.790308	0.768047	0.733173	0.729927	0.715054	0.671429	0.569767	0.551724	0.560976	0.44
IRFinder-S_fscore	0.467089	0.152365	0.0754017	0.0503271	0.0338422	0.0240594	0.0126289	0.00827729	0.00596241	0.00285751
all_superintronic_RIs	5539	5539	5539	5539	5539	5539	5539	5539	5539	5539
superintronic_true_positives	1830	398	178	110	76	50	30	20	13	7
superintronic_false_positives	3709	5141	5361	5429	5463	5489	5509	5519	5526	5532
superintronic_false_negatives	1389	447	238	164	110	90	56	38	28	18
superintronic_precision	0.330385	0.0718541	0.0321358	0.0198592	0.0137209	0.0090269	0.00541614	0.00361076	0.00234699	0.00126377
superintronic_recall	0.5685	0.471006	0.427885	0.40146	0.408602	0.357143	0.348837	0.344828	0.317073	0.28
superintronic_fscore	0.417904	0.124687	0.0597817	0.0378462	0.0265502	0.0176087	0.0106667	0.00714669	0.0046595	0.00251618
all_iREAD_RIs	2485	2485	2485	2485	2485	2485	2485	2485	2485	2485
iREAD_true_positives	518	116	51	29	15	10	4	1	0	0
iREAD_false_positives	1967	2369	2434	2456	2470	2475	2481	2484	2485	2485
iREAD_false_negatives	2701	729	365	245	171	130	82	57	41	25
iREAD_precision	0.208451	0.0466801	0.0205231	0.01167	0.00603622	0.00402414	0.00160966	0.000402414	0	0
iREAD_recall	0.16092	0.137278	0.122596	0.105839	0.0806452	0.0714286	0.0465116	0.0172414	0	0
iREAD_fscore	0.181627	0.0696697	0.0351603	0.0210221	0.0112317	0.00761905	0.00311163	0.000786473	0	0
all_kma_RIs	6485	6485	6485	6485	6485	6485	6485	6485	6485	6485
kma_true_positives	1223	257	114	69	42	26	13	7	5	3
kma_false_positives	5262	6228	6371	6416	6443	6459	6472	6478	6480	6482
kma_false_negatives	1996	588	302	205	144	114	73	51	36	22
kma_precision	0.188589	0.0396299	0.017579	0.0106399	0.00647648	0.00400925	0.00200463	0.00107941	0.00077101	0.000462606
kma_recall	0.379932	0.304142	0.274038	0.251825	0.225806	0.185714	0.151163	0.12069	0.121951	0.12
KMA_fscore	0.252061	0.0701228	0.0330387	0.0204172	0.0125918	0.00784906	0.00395678	0.00213969	0.00153233	0.000921659
all_IntEREst_RIs	10144	10144	10144	10144	10144	10144	10144	10144	10144	10144
IntEREst_true_positives	1992	399	167	98	63	41	24	14	9	5
IntEREst_false_positives	8152	9745	9977	10046	10081	10103	10120	10130	10135	10139
IntEREst_false_negatives	1227	446	249	176	123	99	62	44	32	20
IntEREst_precision	0.196372	0.0393336	0.0164629	0.00966088	0.00621057	0.0040418	0.00236593	0.00138013	0.000887224	0.000492902
IntEREst_recall	0.618826	0.472189	0.401442	0.357664	0.33871	0.292857	0.27907	0.241379	0.219512	0.2
IntEREst_fscore	0.298137	0.0726181	0.0316288	0.0188136	0.0121975	0.00797355	0.00469208	0.00274456	0.0017673	0.000983381
all_rMATS_RIs	1394	1394	1394	1394	1394	1394	1394	1394	1394	1394
rMATS_true_positives	716	270	161	107	79	62	38	25	16	12
rMATS_false_positives	678	1124	1233	1287	1315	1332	1356	1369	1378	1382
rMATS_false_negatives	2503	575	255	167	107	78	48	33	25	13
rMATS_precision	0.51363	0.193687	0.115495	0.0767575	0.0566714	0.0444763	0.0272597	0.017934	0.0114778	0.00860832
rMATS_recall	0.222429	0.319527	0.387019	0.390511	0.424731	0.442857	0.44186	0.431034	0.390244	0.48
rMATS_fscore	0.310427	0.241179	0.177901	0.128297	0.1	0.0808344	0.0513514	0.0344353	0.0222997	0.0169133
all_MAJIQ_RIs	2154	2154	2154	2154	2154	2154	2154	2154	2154	2154
MAJIQ_true_positives	1043	355	221	160	119	87	61	42	30	20
MAJIQ_false_positives	1111	1799	1933	1994	2035	2067	2093	2112	2124	2134
MAJIQ_false_negatives	2176	490	195	114	67	53	25	16	11	5
MAJIQ_precision	0.484215	0.16481	0.1026	0.0742804	0.0552461	0.04039	0.0283194	0.0194986	0.0139276	0.00928505
MAJIQ_recall	0.324014	0.420118	0.53125	0.583942	0.639785	0.621429	0.709302	0.724138	0.731707	0.8
MAJIQ_fscore	0.388237	0.236746	0.171984	0.131796	0.101709	0.07585	0.0544643	0.0379747	0.0273349	0.018357
all_SUPPA2_RIs	707	707	707	707	707	707	707	707	707	707
SUPPA2_true_positives	493	209	123	84	64	51	32	21	14	11
SUPPA2_false_positives	214	498	584	623	643	656	675	686	693	696
SUPPA2_false_negatives	2726	636	293	190	122	89	54	37	27	14
SUPPA2_precision	0.697313	0.295615	0.173975	0.118812	0.0905233	0.0721358	0.0452617	0.029703	0.019802	0.0155587
SUPPA2_recall	0.153153	0.247337	0.295673	0.306569	0.344086	0.364286	0.372093	0.362069	0.341463	0.44
SUPPA2_fscore	0.251146	0.26933	0.219056	0.171254	0.143337	0.120425	0.0807062	0.054902	0.0374332	0.0300546

## Sheet: iPSC nonzero unfiltered RIs
thresh	0	0.1	0.2	0.3	0.4	0.5	0.6	0.7	0.8	0.9
longread_intron_count	2379	468	208	130	106	81	55	35	27	19
all_IRFinder-S_RIs	6000	6000	6000	6000	6000	6000	6000	6000	6000	6000
IRFinder-S_true_positives	1583	297	130	75	58	41	27	16	13	6
IRFinder-S_false_positives	4417	5703	5870	5925	5942	5959	5973	5984	5987	5994
IRFinder-S_false_negatives	796	171	78	55	48	40	28	19	14	13
IRFinder-S_precision	0.263833	0.0495	0.0216667	0.0125	0.00966667	0.00683333	0.0045	0.00266667	0.00216667	0.001
IRFinder-S_recall	0.665406	0.634615	0.625	0.576923	0.54717	0.506173	0.490909	0.457143	0.481481	0.315789
IRFinder-S_fscore	0.377849	0.0918367	0.0418814	0.0244698	0.0189977	0.0134846	0.00891825	0.0053024	0.00431392	0.00199369
all_superintronic_RIs	4267	4267	4267	4267	4267	4267	4267	4267	4267	4267
superintronic_true_positives	1085	163	69	38	26	18	10	7	5	3
superintronic_false_positives	3182	4104	4198	4229	4241	4249	4257	4260	4262	4264
superintronic_false_negatives	1294	305	139	92	80	63	45	28	22	16
superintronic_precision	0.254277	0.0382001	0.0161706	0.00890555	0.00609327	0.00421842	0.00234357	0.0016405	0.00117178	0.00070307
superintronic_recall	0.456074	0.348291	0.331731	0.292308	0.245283	0.222222	0.181818	0.2	0.185185	0.157895
superintronic_fscore	0.326512	0.068849	0.030838	0.0172845	0.0118912	0.00827967	0.00462749	0.0032543	0.00232883	0.00139991
all_iREAD_RIs	5666	5666	5666	5666	5666	5666	5666	5666	5666	5666
iREAD_true_positives	968	138	54	29	20	12	6	4	4	1
iREAD_false_positives	4698	5528	5612	5637	5646	5654	5660	5662	5662	5665
iREAD_false_negatives	1411	330	154	101	86	69	49	31	23	18
iREAD_precision	0.170844	0.0243558	0.00953053	0.00511825	0.00352983	0.0021179	0.00105895	0.000705965	0.000705965	0.000176491
iREAD_recall	0.406894	0.294872	0.259615	0.223077	0.188679	0.148148	0.109091	0.114286	0.148148	0.0526316
iREAD_fscore	0.240646	0.0449951	0.0183861	0.0100069	0.00693001	0.00417609	0.00209754	0.00140326	0.00140523	0.000351803
all_kma_RIs	4237	4237	4237	4237	4237	4237	4237	4237	4237	4237
kma_true_positives	726	115	46	24	15	11	5	3	3	1
kma_false_positives	3511	4122	4191	4213	4222	4226	4232	4234	4234	4236
kma_false_negatives	1653	353	162	106	91	70	50	32	24	18
kma_precision	0.171348	0.0271418	0.0108567	0.00566439	0.00354024	0.00259618	0.00118008	0.000708048	0.000708048	0.000236016
kma_recall	0.30517	0.245726	0.221154	0.184615	0.141509	0.135802	0.0909091	0.0857143	0.111111	0.0526316
KMA_fscore	0.219468	0.0488842	0.0206974	0.0109915	0.00690767	0.00509495	0.00232992	0.00140449	0.00140713	0.000469925
all_IntEREst_RIs	6496	6496	6496	6496	6496	6496	6496	6496	6496	6496
IntEREst_true_positives	1136	162	59	31	20	12	6	4	4	1
IntEREst_false_positives	5360	6334	6437	6465	6476	6484	6490	6492	6492	6495
IntEREst_false_negatives	1243	306	149	99	86	69	49	31	23	18
IntEREst_precision	0.174877	0.0249384	0.00908251	0.00477217	0.00307882	0.00184729	0.000923645	0.000615764	0.000615764	0.000153941
IntEREst_recall	0.477512	0.346154	0.283654	0.238462	0.188679	0.148148	0.109091	0.114286	0.148148	0.0526316
IntEREst_fscore	0.256	0.046525	0.0176014	0.00935708	0.00605877	0.00364908	0.00183178	0.00122493	0.00122643	0.000306984
all_rMATS_RIs	933	933	933	933	933	933	933	933	933	933
rMATS_true_positives	464	140	75	52	40	31	19	14	10	8
rMATS_false_positives	469	793	858	881	893	902	914	919	923	925
rMATS_false_negatives	1915	328	133	78	66	50	36	21	17	11
rMATS_precision	0.49732	0.150054	0.0803859	0.0557342	0.0428725	0.0332262	0.0203644	0.0150054	0.0107181	0.00857449
rMATS_recall	0.19504	0.299145	0.360577	0.4	0.377358	0.382716	0.345455	0.4	0.37037	0.421053
rMATS_fscore	0.280193	0.199857	0.131464	0.0978363	0.0769971	0.061144	0.0384615	0.0289256	0.0208333	0.0168067
all_MAJIQ_RIs	1200	1200	1200	1200	1200	1200	1200	1200	1200	1200
MAJIQ_true_positives	524	180	97	73	59	48	34	23	19	14
MAJIQ_false_positives	676	1020	1103	1127	1141	1152	1166	1177	1181	1186
MAJIQ_false_negatives	1855	288	111	57	47	33	21	12	8	5
MAJIQ_precision	0.436667	0.15	0.0808333	0.0608333	0.0491667	0.04	0.0283333	0.0191667	0.0158333	0.0116667
MAJIQ_recall	0.220261	0.384615	0.466346	0.561538	0.556604	0.592593	0.618182	0.657143	0.703704	0.736842
MAJIQ_fscore	0.292819	0.215827	0.137784	0.109774	0.0903522	0.0749415	0.0541833	0.037247	0.0309698	0.0229696
all_SUPPA2_RIs	154	154	154	154	154	154	154	154	154	154
SUPPA2_true_positives	96	30	14	10	8	5	2	2	2	0
SUPPA2_false_positives	58	124	140	144	146	149	152	152	152	154
SUPPA2_false_negatives	2283	438	194	120	98	76	53	33	25	19
SUPPA2_precision	0.623377	0.194805	0.0909091	0.0649351	0.0519481	0.0324675	0.012987	0.012987	0.012987	0
SUPPA2_recall	0.0403531	0.0641026	0.0673077	0.0769231	0.0754717	0.0617284	0.0363636	0.0571429	0.0740741	0
SUPPA2_fscore	0.0757994	0.096463	0.0773481	0.0704225	0.0615385	0.0425532	0.0191388	0.021164	0.0220994	0
